# Supplementary material for: Determinants of fetal macrosomia among live births in southern Ethiopia: a matched case–control study
Source: BMC Pregnancy Childbirth. 2022 Jun 2;22:465. doi: 10.1186/s12884-022-04734-8 (PMC9161488; doi:10.1186/s12884-022-04734-8)
Supplement: Supplementary file 1 — Additional file 1. Legend; Supplementary data of all data generated for neonatal macrosomia among mothers delivered at hospitals in Wolaita Sodo town, 2021. [file 12884_2022_4734_MOESM1_ESM.xlsx]

## Sheet: supplementary data
s_n	group	Weight_ofnewborn	Sex_ofnewborn	Age_of_mother	Residence_of_mother	Marital_status	Ethinicity	Religion_of_mother	Educational_status	Job_status	Family_size	Average_monthly_income	parity	interval_birth	GA	ANC_followup	How_many_times	Counsiling_get	HTN_during_pregnancy	GDM	GDM_treatm	Polyhydraminous	miscarriage	stillbirth	exercise_time_per_day	Additional_meal	number_of_add_meal	contraceptives	contraceptive_type	agegr	birtwtcat	ANCnogr	cereals	roots_and_tubers	pulses	dairy	meat_poultry_f	nuts_and_seeds	eggs	vegetable	fruit	cerealsgrr	rootsgrr	pulsesgrr	dairygrr	meatgrr	nutsgrr	egggrr	vegegrr
36	12	3100	1	36	1	1	1	4	4	2	6	7000	4	36	38	1	5	1	2	2	#NULL!	2	2	2	240	1	2	1	4	5	0	1	1	3	3	3	4	6	6	3	2	1	0	0	0	0	0	2	0
253	85	4200	1	32	1	1	1	4	4	3	6	8000	4	24	38	1	4	1	2	#NULL!	#NULL!	2	2	2	45	1	1	1	4	4	1	1	1	3	4	2	6	4	4	3	4	1	0	0	0	0	0	2	0
100	34	4000	1	34	2	1	1	2	3	3	4	10000	2	68	41	1	6	1	1	2	1	2	2	2	180	1	3	1	4	4	1	1	1	4	3	1	3	3	2	3	1	1	0	0	1	0	0	2	0
104	35	3600	2	35	1	1	1	2	2	3	3	6000	1	#NULL!	42	1	4	2	1	2	#NULL!	2	2	2	480	1	1	1	4	4	0	1	1	2	2	1	4	3	5	2	4	1	0	0	1	0	0	2	0
115	39	4000	1	31	1	1	1	1	2	5	4	3000	2	48	40	1	4	1	2	2	#NULL!	2	1	2	120	1	3	1	4	4	1	1	2	2	4	3	6	6	3	2	3	2	0	0	0	0	0	2	0
118	40	4200	2	35	1	1	1	2	2	3	5	14000	3	21	41	1	6	2	2	#NULL!	#NULL!	2	2	2	30	1	3	1	4	4	1	1	2	3	2	1	4	2	3	3	2	2	0	0	1	0	0	2	0
180	60	3300	1	28	1	1	1	1	4	2	6	8000	4	36	40	1	5	1	2	#NULL!	#NULL!	2	2	2	300	1	2	1	4	3	0	1	4	2	4	4	5	6	4	2	2	2	0	0	0	0	0	2	0
200	67	3500	1	28	1	1	1	1	1	2	5	10000	3	24	41	1	4	1	2	#NULL!	#NULL!	2	2	2	540	1	3	1	4	3	0	1	2	3	3	2	4	2	2	2	3	2	0	0	0	0	0	2	0
228	76	3400	2	32	1	1	2	3	2	1	4	1000	2	40	40	1	4	1	1	#NULL!	#NULL!	2	2	2	540	2	#NULL!	1	4	4	0	1	2	3	3	2	5	4	2	2	3	2	0	0	0	0	0	2	0
239	80	3600	2	30	1	1	5	3	3	3	4	12000	2	48	38	1	4	2	2	#NULL!	#NULL!	2	2	2	360	1	1	1	4	3	0	1	1	4	4	3	4	4	2	3	4	1	0	0	0	0	0	2	0
247	83	4400	1	34	1	1	1	2	4	2	4	11000	2	48	43	1	5	1	2	2	#NULL!	2	2	2	45	1	3	1	4	4	1	1	2	3	3	2	4	4	3	3	3	2	0	0	0	0	0	2	0
272	91	3100	2	28	2	1	1	2	4	2	3	13000	1	#NULL!	40	1	6	1	2	2	#NULL!	2	2	2	360	1	2	1	4	3	0	1	1	1	3	4	5	4	4	2	3	1	1	0	0	0	0	2	0
288	96	3200	1	24	1	1	5	1	4	1	5	11000	2	20	39	1	4	1	2	2	#NULL!	2	2	2	420	1	2	1	6	2	0	1	1	3	2	2	4	4	3	3	2	1	0	0	0	0	0	2	0
290	97	3600	2	29	1	1	5	1	3	3	4	12000	2	48	38	1	4	1	2	#NULL!	#NULL!	2	2	2	300	1	1	1	4	3	0	1	4	1	5	5	5	6	6	3	3	2	1	0	0	0	0	2	0
293	98	3500	2	26	1	1	2	1	3	1	5	3500	3	36	38	1	8	1	2	#NULL!	#NULL!	2	1	2	540	2	#NULL!	1	5	3	0	1	2	3	3	3	4	5	5	2	3	2	0	0	0	0	0	2	0
305	102	3900	2	28	2	1	1	2	3	1	5	10000	3	23	42	1	3	2	1	#NULL!	#NULL!	2	1	2	480	2	#NULL!	1	4	3	0	0	1	4	4	1	3	4	4	1	2	1	0	0	1	0	0	2	1
304	102	4500	1	27	1	1	1	1	4	3	4	2500	2	48	40	1	5	1	2	1	1	2	2	2	15	1	3	1	4	3	1	1	2	1	2	2	5	6	5	2	2	2	1	0	0	0	0	2	0
318	106	3900	2	23	1	1	1	2	3	1	4	1500	3	24	38	1	6	1	2	#NULL!	#NULL!	2	2	2	420	1	3	1	4	2	0	1	2	3	3	1	3	4	2	3	3	2	0	0	1	0	0	2	0
319	107	4900	1	28	1	1	1	1	4	2	4	9500	2	22	39	1	7	1	2	2	#NULL!	2	2	2	20	1	3	1	4	3	1	1	2	2	4	5	6	6	6	3	6	2	0	0	0	0	0	2	0
324	108	3600	1	28	1	1	3	1	4	2	5	7000	3	24	40	1	6	1	2	#NULL!	#NULL!	2	2	2	420	2	#NULL!	1	5	3	0	1	1	4	3	1	4	4	3	3	3	1	0	0	1	0	0	2	0
329	110	3200	1	27	1	1	1	1	4	3	4	6000	2	48	40	1	2	2	2	#NULL!	#NULL!	2	2	2	480	1	3	1	4	3	0	0	1	4	4	1	3	5	2	2	3	1	0	0	1	0	0	2	0
344	115	3500	1	26	1	1	2	1	3	1	5	3500	3	36	37	1	8	2	2	#NULL!	#NULL!	2	1	2	540	2	#NULL!	1	5	3	0	1	2	3	2	3	4	4	2	3	2	2	0	0	0	0	0	2	0
60	20	2500	2	34	1	1	1	4	2	3	4	5000	2	11	36	1	3	1	2	2	1	2	1	2	130	1	2	1	3	4	0	0	2	3	3	2	4	4	4	3	2	2	0	0	0	0	0	2	0
101	34	3200	2	32	2	1	2	4	3	5	4	3000	2	24	40	1	4	1	2	#NULL!	#NULL!	2	2	2	600	2	#NULL!	1	3	4	0	1	3	3	2	3	6	6	5	5	4	2	0	0	0	0	0	2	0
157	53	4200	1	25	1	1	5	4	1	3	3	7000	2	24	41	1	5	1	2	2	#NULL!	2	2	2	120	1	2	1	2	2	1	1	1	2	3	2	3	6	2	2	2	1	0	0	0	0	0	2	0
188	63	3600	2	28	1	1	3	4	3	3	6	8000	4	24	38	1	6	1	2	#NULL!	#NULL!	2	2	2	300	1	3	1	2	3	0	1	2	3	4	3	4	4	2	2	2	2	0	0	0	0	0	2	0
235	79	4200	2	31	2	1	2	4	2	1	4	4000	2	60	42	1	4	1	2	#NULL!	#NULL!	2	2	2	240	1	1	1	3	4	1	1	2	2	4	1	6	6	5	4	4	2	0	0	1	0	0	2	0
238	80	4200	1	27	2	1	4	4	3	1	4	7500	2	23	43	1	5	1	2	#NULL!	#NULL!	2	2	2	45	1	1	1	2	3	1	1	3	5	2	2	5	3	2	2	5	2	0	0	0	0	0	2	0
338	113	3700	2	32	1	1	1	4	1	1	6	3000	4	24	37	1	1	1	2	#NULL!	#NULL!	2	2	2	600	2	#NULL!	1	3	4	0	0	1	1	2	2	5	6	5	2	2	1	1	0	0	0	0	2	0
1	1	3000	2	28	1	1	1	2	3	1	4	6000	2	41	38	1	3	2	2	#NULL!	#NULL!	2	2	2	20	1	2	1	2	3	0	0	1	1	4	2	4	2	3	2	3	1	1	0	0	0	0	2	0
2	1	4500	1	28	2	1	1	2	4	2	3	4200	2	24	39	1	3	2	1	#NULL!	#NULL!	2	2	2	10	1	2	1	3	3	1	0	2	3	6	3	4	3	3	2	2	2	0	0	0	0	0	2	0
6	2	2700	2	28	1	1	3	1	4	3	2	5200	1	#NULL!	39	1	3	1	2	#NULL!	#NULL!	2	2	2	160	1	3	1	3	3	0	0	1	2	5	2	4	2	5	2	3	1	0	0	0	0	0	2	0
4	2	4100	2	28	2	1	1	2	3	3	3	6000	2	24	42	1	4	1	2	2	#NULL!	1	2	2	30	1	2	1	2	3	1	1	2	2	5	2	3	3	3	3	4	2	0	0	0	0	0	2	0
8	3	2600	1	34	2	1	4	2	1	1	5	3500	3	19	37	1	4	1	1	#NULL!	#NULL!	2	2	1	180	2	#NULL!	1	3	4	0	1	1	3	5	3	5	4	2	3	4	1	0	0	0	0	0	2	0
9	3	2700	2	32	1	1	1	1	3	2	4	5500	2	36	37	1	3	1	2	#NULL!	#NULL!	2	2	2	60	1	2	1	2	4	0	0	1	3	2	2	4	4	2	1	3	1	0	0	0	0	0	2	1
10	4	4700	2	28	1	2	1	1	4	1	4	5000	3	48	40	1	6	1	2	2	1	2	1	2	30	1	3	1	2	3	1	1	1	2	2	1	3	3	3	1	2	1	0	0	1	0	0	2	1
15	5	3500	2	25	1	1	4	2	2	1	4	6500	2	24	39	1	7	1	2	#NULL!	#NULL!	2	2	2	240	2	#NULL!	1	3	2	0	1	1	3	2	3	4	5	3	1	2	1	0	0	0	0	0	2	1
14	5	3900	1	25	1	1	1	1	1	1	4	10000	3	24	40	1	4	1	2	#NULL!	#NULL!	2	2	1	520	1	3	1	2	2	0	1	1	3	3	2	4	4	3	2	2	1	0	0	0	0	0	2	0
16	6	4300	2	32	1	1	1	1	1	2	6	2000	4	60	41	1	4	2	2	#NULL!	#NULL!	2	2	2	600	1	3	1	2	4	1	1	1	3	3	1	3	4	3	2	2	1	0	0	1	0	0	2	0
21	7	2500	1	26	2	1	1	3	3	1	4	4000	2	48	38	1	4	2	2	#NULL!	1	2	2	2	460	2	#NULL!	1	3	3	0	1	1	1	2	2	5	6	5	4	3	1	1	0	0	0	0	2	0
19	7	4100	2	29	2	1	1	2	2	1	5	3000	3	24	39	1	4	2	2	#NULL!	#NULL!	2	1	2	720	2	#NULL!	1	3	3	1	1	1	1	3	2	5	4	4	2	2	1	1	0	0	0	0	2	0
22	8	4700	1	25	2	1	1	2	2	1	6	7500	4	36	40	1	3	1	2	2	#NULL!	2	2	1	240	1	2	1	2	2	1	0	1	1	2	2	5	6	6	2	2	1	1	0	0	0	0	2	0
26	9	3300	1	30	1	1	1	2	4	2	4	6000	2	24	39	1	4	1	2	2	#NULL!	2	2	2	240	1	2	1	2	3	0	1	2	1	3	2	3	4	2	3	2	2	1	0	0	0	0	2	0
25	9	4000	1	26	2	1	1	2	2	1	4	3000	2	36	41	1	3	1	2	#NULL!	#NULL!	2	2	2	601	1	1	1	2	3	1	0	1	1	1	3	3	6	3	3	3	1	1	1	0	0	0	2	0
33	11	3000	1	28	1	1	1	2	4	3	5	3000	3	24	39	1	4	1	2	2	#NULL!	2	2	2	360	1	2	1	3	3	0	1	3	2	3	4	3	5	2	2	2	2	0	0	0	0	0	2	0
31	11	4000	1	30	2	1	1	2	2	5	5	13000	3	44	38	1	3	1	2	2	#NULL!	2	2	2	360	1	2	1	3	3	1	0	2	3	3	2	4	5	4	2	3	2	0	0	0	0	0	2	0
35	12	3500	1	36	1	1	3	1	4	2	5	7000	3	24	39	1	5	2	2	#NULL!	#NULL!	2	2	2	300	1	2	1	2	5	0	1	1	2	3	2	4	5	3	2	2	1	0	0	0	0	0	2	0
34	12	4100	2	38	1	1	1	2	1	2	6	6000	6	36	42	1	4	1	2	#NULL!	#NULL!	2	2	2	601	2	#NULL!	1	2	5	1	1	1	3	2	3	3	5	2	3	3	1	0	0	0	0	0	2	0
38	13	3000	2	27	1	1	1	2	4	2	4	5000	2	24	40	1	4	2	2	#NULL!	#NULL!	2	2	2	180	1	2	1	3	3	0	1	1	2	2	3	3	3	1	2	2	1	0	0	0	0	0	1	0
39	13	3700	1	27	1	1	1	1	4	2	3	5000	1	#NULL!	38	1	4	1	2	#NULL!	#NULL!	2	2	2	300	1	2	1	3	3	0	1	1	3	3	4	4	3	2	2	2	1	0	0	0	0	0	2	0
37	13	4200	1	28	1	1	1	1	2	3	2	4000	1	#NULL!	41	1	3	1	2	#NULL!	#NULL!	2	2	2	120	1	2	1	3	3	1	0	2	2	3	4	3	6	2	3	3	2	0	0	0	0	0	2	0
41	14	3400	2	30	1	1	1	2	3	2	6	7800	4	24	40	1	4	2	2	#NULL!	#NULL!	2	2	2	300	1	2	1	2	3	0	1	1	2	3	2	3	6	4	1	2	1	0	0	0	0	0	2	1
42	14	3000	2	30	1	1	1	2	2	3	5	15000	3	24	41	1	4	2	2	#NULL!	#NULL!	2	2	2	240	1	2	1	2	3	0	1	2	2	3	3	4	6	6	3	3	2	0	0	0	0	0	2	0
40	14	4000	1	30	1	2	1	2	1	1	6	6000	4	36	42	1	4	2	2	2	1	2	2	2	240	2	#NULL!	1	3	3	1	1	1	2	3	3	3	6	1	2	2	1	0	0	0	0	0	1	0
44	15	3400	2	30	1	1	1	1	3	4	4	8000	2	44	39	1	5	2	2	#NULL!	#NULL!	2	2	2	300	1	1	1	2	3	0	1	2	3	3	2	3	4	3	2	3	2	0	0	0	0	0	2	0
45	15	3700	1	28	1	1	1	2	4	1	6	5000	4	24	41	1	4	1	2	#NULL!	#NULL!	2	2	2	240	1	2	1	2	3	0	1	2	3	3	3	4	6	3	3	2	2	0	0	0	0	0	2	0
43	15	4100	1	30	1	1	1	2	3	1	6	6000	4	24	40	1	3	1	2	2	#NULL!	2	2	2	60	1	2	1	2	3	1	0	1	1	3	1	4	6	5	2	3	1	1	0	1	0	0	2	0
48	16	3500	1	25	1	1	1	2	4	2	4	5000	2	24	39	1	3	1	2	2	#NULL!	2	2	2	240	1	2	1	2	2	0	0	2	3	3	2	4	4	4	2	3	2	0	0	0	0	0	2	0
46	16	3700	2	25	1	1	1	2	3	1	3	5000	1	#NULL!	39	1	5	2	2	2	#NULL!	2	2	2	360	1	2	1	2	2	0	1	3	3	3	2	4	4	4	3	3	2	0	0	0	0	0	2	0
53	18	3000	2	36	1	1	1	2	3	4	3	5000	1	#NULL!	37	1	2	2	2	#NULL!	#NULL!	2	2	1	30	1	2	1	1	5	0	0	2	2	3	2	3	3	4	3	2	2	0	0	0	0	0	2	0
54	18	2500	1	36	1	1	1	1	4	4	3	1500	1	#NULL!	38	1	3	1	2	#NULL!	#NULL!	2	2	2	120	1	1	1	1	5	0	0	1	3	4	4	3	3	3	3	2	1	0	0	0	0	0	2	0
52	18	4200	1	28	1	1	1	2	1	6	5	6100	2	39	42	1	5	2	2	2	#NULL!	2	2	2	210	1	1	1	2	3	1	1	1	4	2	2	3	6	3	2	2	1	0	0	0	0	0	2	0
56	19	3200	1	27	2	1	1	2	2	1	4	6000	2	36	38	1	4	1	2	#NULL!	#NULL!	2	2	2	60	1	1	1	3	3	0	1	2	3	4	3	5	6	6	4	2	2	0	0	0	0	0	2	0
59	20	2600	2	32	2	4	1	1	1	5	4	2800	3	21	35	1	4	2	2	#NULL!	#NULL!	2	2	2	640	2	#NULL!	1	3	4	0	1	2	3	3	3	6	6	6	5	2	2	0	0	0	0	0	2	0
58	20	4100	1	33	1	1	1	2	1	1	5	4500	2	24	39	1	3	1	2	2	#NULL!	2	2	2	30	1	1	1	2	4	1	0	3	3	3	2	4	5	2	4	2	2	0	0	0	0	0	2	0
62	21	2600	2	27	1	1	1	2	3	5	4	4700	2	24	38	1	2	1	2	#NULL!	#NULL!	2	2	2	430	1	1	1	3	3	0	0	3	2	3	1	4	4	2	3	2	2	0	0	1	0	0	2	0
63	21	2700	2	26	1	1	1	2	4	2	3	5200	1	#NULL!	37	1	2	1	2	#NULL!	#NULL!	2	2	2	225	1	2	1	1	3	0	0	6	5	4	2	4	4	3	3	3	2	0	0	0	0	0	2	0
66	22	3000	1	34	1	1	5	1	2	6	4	14000	4	44	38	1	2	1	2	#NULL!	#NULL!	2	1	2	480	1	3	1	2	4	0	0	1	2	1	1	3	6	2	4	5	1	0	1	1	0	0	2	0
64	22	4200	1	35	1	1	2	1	1	2	5	5700	3	24	43	1	2	1	2	2	#NULL!	2	2	2	35	1	3	1	2	4	1	0	3	3	3	2	4	2	1	3	1	2	0	0	0	0	0	1	0
69	23	3000	1	27	1	1	1	2	3	1	4	12000	2	24	39	1	3	2	2	#NULL!	#NULL!	1	2	2	180	1	2	1	2	3	0	0	3	3	4	3	4	5	3	3	3	2	0	0	0	0	0	2	0
68	23	2800	2	27	2	1	1	3	2	1	3	3000	2	12	38	1	1	1	1	#NULL!	#NULL!	2	2	2	240	2	#NULL!	1	3	3	0	0	3	3	3	2	4	6	4	3	2	2	0	0	0	0	0	2	0
81	27	2500	1	34	2	1	1	2	1	1	5	5700	3	11	38	1	1	1	2	2	#NULL!	2	2	2	30	1	2	1	3	4	0	0	1	3	3	3	3	4	1	3	6	1	0	0	0	0	0	1	0
80	27	2600	2	32	1	1	1	1	4	2	4	7000	2	55	38	1	3	2	2	#NULL!	2	2	2	2	120	2	#NULL!	1	2	4	0	0	1	3	3	3	4	5	4	3	2	1	0	0	0	0	0	2	0
79	27	4100	1	32	1	1	1	2	2	1	5	4500	3	24	40	1	4	2	2	#NULL!	#NULL!	2	2	2	301	2	#NULL!	1	3	4	1	1	3	4	4	3	4	5	6	3	3	2	0	0	0	0	0	2	0
82	28	4200	2	28	1	1	1	2	1	2	4	2800	2	24	39	1	3	1	2	2	#NULL!	2	2	2	60	1	1	1	2	3	1	0	3	3	3	3	3	4	1	3	3	2	0	0	0	0	0	1	0
86	29	2900	2	33	1	1	1	3	2	1	4	6000	2	48	38	1	3	2	2	#NULL!	#NULL!	2	2	2	60	1	2	1	2	4	0	0	3	3	4	3	4	4	3	3	3	2	0	0	0	0	0	2	0
85	29	4800	1	34	1	1	1	2	1	2	5	1000	3	24	42	1	3	2	2	#NULL!	#NULL!	2	2	2	30	1	2	1	2	4	1	0	3	3	4	2	4	5	3	3	2	2	0	0	0	0	0	2	0
88	30	4100	1	28	1	2	4	2	1	1	4	4000	2	24	39	1	4	2	2	#NULL!	#NULL!	2	2	2	30	1	2	1	3	3	1	1	3	4	4	3	4	4	3	3	1	2	0	0	0	0	0	2	0
92	31	2500	2	25	1	1	3	1	4	2	2	7000	1	#NULL!	39	1	4	1	2	#NULL!	#NULL!	1	2	2	600	1	3	1	3	2	0	1	1	3	2	1	2	4	3	2	2	1	0	0	1	0	0	2	0
91	31	4200	2	24	1	1	2	2	2	1	2	4700	1	#NULL!	36	1	2	1	2	2	#NULL!	1	2	2	40	1	2	1	3	2	1	0	1	1	5	4	6	5	5	4	5	1	1	0	0	0	0	2	0
94	32	4200	2	28	2	1	1	2	2	5	4	2000	2	36	41	1	4	1	2	#NULL!	#NULL!	2	2	2	300	2	#NULL!	1	3	3	1	1	2	1	1	2	5	6	4	2	3	2	1	1	0	0	0	2	0
97	33	4000	1	20	2	1	1	2	3	1	3	1500	1	#NULL!	40	1	6	1	2	#NULL!	1	2	1	2	240	1	3	1	2	1	1	1	2	2	1	4	5	6	3	5	5	2	0	1	0	0	0	2	0
102	34	3200	2	35	1	1	1	2	3	5	5	2500	3	48	37	1	4	1	2	#NULL!	#NULL!	2	2	2	660	2	#NULL!	1	2	4	0	1	2	2	4	5	6	6	5	2	6	2	0	0	0	0	0	2	0
105	35	3300	2	31	1	1	1	3	1	1	2	4500	2	48	38	1	4	2	2	#NULL!	#NULL!	2	2	2	660	1	3	1	3	4	0	1	1	1	3	4	5	4	4	2	3	1	1	0	0	0	0	2	0
103	35	4500	1	35	1	1	1	1	1	1	5	3000	3	48	42	1	5	1	2	2	#NULL!	2	2	2	25	1	3	1	2	4	1	1	1	2	3	2	6	5	4	2	2	1	0	0	0	0	0	2	0
112	38	4100	1	20	1	1	3	2	2	2	3	8000	2	24	42	1	6	1	2	2	2	1	2	2	120	1	3	1	3	1	1	1	1	2	2	1	3	3	2	3	3	1	0	0	1	0	0	2	0
117	39	3800	2	36	2	1	2	3	2	3	8	8000	6	32	40	1	4	1	1	#NULL!	#NULL!	2	1	2	480	1	3	1	3	5	0	1	2	3	1	3	3	5	2	3	4	2	0	1	0	0	0	2	0
120	40	3500	1	32	1	1	1	1	4	3	7	8000	2	60	37	1	4	1	2	#NULL!	#NULL!	2	1	2	480	1	3	1	3	4	0	1	1	2	2	2	5	3	2	3	2	1	0	0	0	0	0	2	0
119	40	2800	2	34	2	1	1	2	1	5	7	1000	5	24	38	2	#NULL!	#NULL!	1	2	#NULL!	2	2	2	660	2	#NULL!	1	3	4	0	#NULL!	2	2	4	5	5	6	5	6	2	2	0	0	0	0	0	2	0
122	41	3900	2	27	1	1	4	3	3	5	4	5000	2	22	41	1	5	1	2	#NULL!	#NULL!	2	2	2	300	1	2	1	2	3	0	1	2	2	2	2	6	5	2	3	3	2	0	0	0	0	0	2	0
125	42	3180	2	29	1	1	1	2	3	4	4	5200	2	24	40	1	5	1	2	#NULL!	#NULL!	2	2	2	300	1	2	1	2	3	0	1	1	2	3	3	3	3	2	2	2	1	0	0	0	0	0	2	0
126	42	3264	2	28	1	1	1	2	2	1	4	4000	2	24	40	1	6	1	2	#NULL!	#NULL!	2	2	2	300	1	1	1	3	3	0	1	1	2	2	3	3	6	2	3	2	1	0	0	0	0	0	2	0
124	42	4360	2	27	1	1	1	2	1	1	5	5000	3	48	40	1	6	1	2	#NULL!	#NULL!	2	2	2	300	1	2	1	3	3	1	1	1	3	3	3	3	3	2	2	2	1	0	0	0	0	0	2	0
128	43	3300	2	29	1	1	1	2	4	3	3	5000	1	#NULL!	39	1	7	2	2	2	#NULL!	2	2	2	480	1	2	1	3	3	0	1	1	3	2	3	3	4	2	2	1	1	0	0	0	0	0	2	0
127	43	4600	1	27	1	1	1	2	2	4	5	3300	3	23	41	1	7	1	2	1	1	2	2	2	60	1	2	1	3	3	1	1	1	2	3	3	3	4	2	2	1	1	0	0	0	0	0	2	0
132	44	3810	2	33	1	1	1	2	3	3	5	7000	3	40	39	1	6	1	2	2	#NULL!	2	2	2	10	1	2	1	3	4	0	1	1	1	3	4	1	4	2	1	1	1	1	0	0	1	0	2	1
131	44	3600	2	36	1	1	1	2	4	4	4	4500	2	24	40	1	6	1	2	#NULL!	#NULL!	2	2	2	480	1	2	1	3	5	0	1	1	3	3	3	3	4	2	3	2	1	0	0	0	0	0	2	0
130	44	4000	1	34	1	1	1	2	4	1	5	8350	3	27	41	1	6	2	2	#NULL!	1	2	2	2	15	2	#NULL!	1	3	4	1	1	1	3	2	2	3	4	3	3	3	1	0	0	0	0	0	2	0
134	45	3600	1	27	1	1	1	2	4	2	3	5000	1	#NULL!	41	1	6	1	2	#NULL!	#NULL!	2	2	2	360	1	2	1	3	3	0	1	1	3	2	3	2	3	2	3	2	1	0	0	0	0	0	2	0
135	45	3150	1	28	1	1	4	2	3	1	5	3200	3	36	42	1	7	1	2	2	#NULL!	2	2	2	360	1	2	1	3	3	0	1	1	2	3	2	3	5	2	2	2	1	0	0	0	0	0	2	0
138	46	2850	1	29	2	1	1	2	4	2	3	4500	2	24	40	1	5	2	2	2	#NULL!	2	2	2	180	1	1	1	2	3	0	1	1	2	3	3	3	4	2	2	2	1	0	0	0	0	0	2	0
136	46	4000	1	30	1	1	1	1	3	1	5	6000	4	24	41	1	7	1	2	2	1	2	2	2	60	1	2	1	2	3	1	1	2	3	3	3	5	6	3	3	3	2	0	0	0	0	0	2	0
140	47	3160	2	28	1	1	4	2	4	4	4	4200	2	23	38	1	7	1	2	#NULL!	#NULL!	2	2	2	480	1	2	1	2	3	0	1	1	3	2	3	3	3	2	2	2	1	0	0	0	0	0	2	0
141	47	3260	2	26	2	1	3	1	4	2	3	9000	2	60	41	1	6	1	2	2	#NULL!	2	2	2	540	1	1	1	2	3	0	1	1	3	2	3	3	4	6	3	3	1	0	0	0	0	0	2	0
139	47	4000	1	28	1	1	1	2	2	4	4	6000	2	48	41	1	5	2	2	#NULL!	#NULL!	2	2	2	120	1	1	1	2	3	1	1	1	3	3	4	4	4	2	3	3	1	0	0	0	0	0	2	0
143	48	3000	1	32	1	1	1	2	4	2	6	10000	4	24	39	1	6	1	2	#NULL!	#NULL!	2	2	2	30	1	1	1	2	4	0	1	1	1	1	1	4	3	2	1	1	1	1	1	1	0	0	2	1
144	48	3480	2	33	1	1	1	2	2	1	4	5000	2	24	39	1	5	2	2	#NULL!	#NULL!	2	2	2	30	1	2	1	1	4	0	1	1	3	2	3	3	4	3	2	2	1	0	0	0	0	0	2	0
142	48	4300	2	35	1	1	1	2	4	2	6	6000	4	23	39	1	7	1	2	2	#NULL!	2	1	1	20	1	3	1	3	4	1	1	1	3	2	1	2	4	1	3	2	1	0	0	1	0	0	1	0
153	51	2500	1	25	2	1	1	2	2	1	4	3000	2	24	39	1	3	1	2	#NULL!	#NULL!	2	2	2	480	1	1	1	2	2	0	0	1	3	3	3	4	5	3	3	2	1	0	0	0	0	0	2	0
152	51	3800	1	22	1	1	1	2	3	1	3	4000	1	#NULL!	39	1	7	1	2	2	#NULL!	2	2	2	240	1	2	1	3	2	0	1	4	1	5	5	5	6	6	3	3	2	1	0	0	0	0	2	0
156	52	3300	2	30	2	1	1	2	2	1	5	3000	3	48	39	1	5	1	2	2	#NULL!	2	2	2	300	1	1	1	2	3	0	1	3	3	4	3	5	3	4	2	2	2	0	0	0	0	0	2	0
155	52	3500	2	28	1	1	1	2	3	1	3	7000	2	36	38	1	5	1	2	#NULL!	#NULL!	2	2	2	300	1	2	1	2	3	0	1	2	3	3	3	4	5	5	2	3	2	0	0	0	0	0	2	0
154	52	4200	1	27	2	1	1	1	3	2	5	6000	3	20	40	1	5	1	1	2	#NULL!	2	2	2	90	1	2	1	2	3	1	1	1	3	3	3	5	5	4	3	3	1	0	0	0	0	0	2	0
162	54	3200	1	24	1	1	3	1	4	3	3	7000	1	#NULL!	40	1	5	1	2	#NULL!	#NULL!	2	2	2	360	1	1	1	3	2	0	1	2	3	2	3	4	4	3	3	2	2	0	0	0	0	0	2	0
161	54	3300	1	30	1	1	1	2	3	5	5	5000	3	18	39	1	4	2	2	#NULL!	#NULL!	2	2	2	300	1	2	1	2	3	0	1	2	3	4	3	4	5	4	3	4	2	0	0	0	0	0	2	0
160	54	4200	2	26	1	1	1	2	2	2	4	5000	2	36	40	1	5	2	2	#NULL!	1	2	2	1	60	1	2	1	2	3	1	1	1	3	3	3	3	5	4	2	3	1	0	0	0	0	0	2	0
164	55	3000	1	22	1	1	1	1	3	4	4	4000	2	24	41	1	6	1	2	#NULL!	#NULL!	2	2	2	330	1	2	1	3	2	0	1	1	3	2	3	3	3	2	2	2	1	0	0	0	0	0	2	0
163	55	4050	1	25	1	1	4	2	2	1	5	4000	3	24	43	1	6	2	2	2	#NULL!	2	2	2	120	1	2	1	3	2	1	1	1	3	3	2	3	6	3	3	3	1	0	0	0	0	0	2	0
167	56	2800	2	27	1	2	1	2	4	3	9	8000	4	36	38	1	8	1	2	#NULL!	#NULL!	2	2	2	720	1	3	1	2	3	0	1	1	3	2	3	2	3	2	3	2	1	0	0	0	0	0	2	0
170	57	3400	2	26	1	1	1	2	4	4	4	5700	2	23	40	1	6	1	2	#NULL!	#NULL!	2	2	2	330	1	1	1	2	3	0	1	1	1	3	5	6	6	4	3	2	1	1	0	0	0	0	2	0
171	57	3070	1	27	1	1	1	2	4	1	2	7000	1	#NULL!	40	1	4	1	1	#NULL!	#NULL!	2	2	2	120	1	2	1	2	3	0	1	1	2	3	3	3	4	2	2	2	1	0	0	0	0	0	2	0
169	57	4000	1	30	1	1	1	1	3	1	5	5500	3	48	42	1	5	2	2	2	1	2	2	2	120	2	#NULL!	1	3	3	1	1	1	3	2	1	5	5	3	3	2	1	0	0	1	0	0	2	0
173	58	3500	2	22	1	1	1	2	4	4	3	12000	1	#NULL!	36	1	4	1	2	#NULL!	#NULL!	2	2	2	25	1	2	1	2	2	0	1	1	2	2	2	4	3	2	1	1	1	0	0	0	0	0	2	1
172	58	4300	1	24	1	1	1	1	1	1	3	4200	3	24	41	1	6	1	2	2	#NULL!	2	2	2	30	1	2	1	2	2	1	1	1	2	3	3	3	3	3	3	2	1	0	0	0	0	0	2	0
176	59	3500	2	32	1	1	1	2	4	4	5	6000	3	23	40	1	6	1	2	#NULL!	#NULL!	2	2	2	360	1	2	1	3	4	0	1	1	3	3	3	3	4	2	3	2	1	0	0	0	0	0	2	0
177	59	2700	2	33	1	1	1	2	4	3	7	6000	4	36	37	1	8	1	2	#NULL!	#NULL!	2	2	2	600	1	3	1	2	4	0	1	1	3	2	3	2	3	2	3	2	1	0	0	0	0	0	2	0
175	59	4200	2	34	1	2	1	2	3	4	3	5200	1	#NULL!	40	1	5	2	2	2	1	2	1	2	25	1	2	1	3	4	1	1	1	3	3	2	3	4	3	3	3	1	0	0	0	0	0	2	0
179	60	3300	1	26	2	1	1	1	2	1	5	4000	3	24	38	1	3	1	2	2	#NULL!	2	2	2	300	1	2	1	1	3	0	0	3	1	5	3	5	5	4	4	3	2	1	0	0	0	0	2	0
178	60	4000	1	30	1	1	1	1	4	2	4	10000	2	24	42	1	4	1	1	#NULL!	#NULL!	2	1	2	45	1	3	1	2	3	1	1	4	3	4	4	5	4	3	3	4	2	0	0	0	0	0	2	0
185	62	3200	1	20	1	1	1	2	4	4	4	10000	2	24	39	1	5	1	2	2	#NULL!	2	2	2	300	1	2	1	2	1	0	1	3	1	3	3	5	5	5	3	3	2	1	0	0	0	0	2	0
187	63	4080	2	28	1	1	1	2	3	2	5	2000	3	24	40	1	5	2	2	2	#NULL!	2	2	2	90	2	#NULL!	1	3	3	1	1	1	2	2	2	2	4	2	2	2	1	0	0	0	0	0	2	0
190	64	5000	1	28	1	1	1	1	3	1	3	1000	2	23	43	1	6	1	2	2	1	2	2	2	30	1	3	1	2	3	1	1	4	3	1	2	4	4	4	2	3	2	0	1	0	0	0	2	0
193	65	4200	1	35	1	1	1	2	4	1	6	8000	4	20	42	1	4	2	2	2	1	1	2	2	360	1	1	1	3	4	1	1	1	5	4	6	4	6	6	3	4	1	0	0	0	0	0	2	0
199	67	4100	1	30	2	1	4	1	3	1	4	4500	2	32	40	1	4	2	1	2	#NULL!	2	2	2	300	2	#NULL!	1	3	3	1	1	3	3	3	3	6	6	3	3	4	2	0	0	0	0	0	2	0
203	68	3500	2	30	2	1	1	2	1	1	5	3000	3	24	38	1	4	1	2	#NULL!	#NULL!	2	2	2	600	2	#NULL!	1	3	3	0	1	2	1	2	1	6	6	5	3	3	2	1	0	1	0	0	2	0
206	69	3800	1	24	2	1	1	2	3	1	4	3500	2	36	42	1	5	1	2	2	#NULL!	2	2	2	600	2	#NULL!	1	2	2	0	1	2	2	3	2	6	6	5	3	4	2	0	0	0	0	0	2	0
209	70	3200	2	34	1	1	1	2	4	2	4	6000	2	24	40	1	6	1	2	#NULL!	#NULL!	2	2	2	480	1	2	1	2	4	0	1	1	4	3	6	4	4	2	1	1	1	0	0	0	0	0	2	1
214	72	4200	1	28	1	1	1	1	4	3	4	8000	2	48	39	1	4	2	2	2	#NULL!	2	2	1	240	1	3	1	3	3	1	1	2	3	3	3	4	2	2	2	1	2	0	0	0	0	0	2	0
218	73	3500	1	25	1	1	1	2	3	1	4	7500	2	48	40	1	5	2	2	2	#NULL!	2	2	2	360	1	1	1	3	2	0	1	2	4	3	3	5	6	5	3	2	2	0	0	0	0	0	2	0
222	74	3200	2	35	1	1	1	1	2	1	5	9500	3	48	41	1	4	1	2	#NULL!	#NULL!	2	2	2	540	1	3	1	3	4	0	1	1	5	3	1	4	4	4	3	3	1	0	0	1	0	0	2	0
220	74	4500	1	32	1	1	1	2	4	2	5	9000	3	36	41	1	4	1	2	#NULL!	#NULL!	2	2	1	120	1	3	1	2	4	1	1	2	2	3	1	4	3	4	3	2	2	0	0	1	0	0	2	0
227	76	3700	2	32	1	1	1	2	4	1	5	4580	3	36	41	1	4	1	2	#NULL!	#NULL!	2	2	2	600	1	3	1	2	4	0	1	1	4	3	3	5	4	3	3	4	1	0	0	0	0	0	2	0
226	76	4000	1	31	1	1	1	1	4	1	4	8000	2	36	42	1	4	1	2	2	#NULL!	2	2	2	60	1	3	1	3	4	1	1	2	3	2	1	4	4	5	3	4	2	0	0	1	0	0	2	0
241	81	4500	2	30	1	1	1	2	4	2	4	8017	2	22	38	1	4	1	2	#NULL!	#NULL!	2	2	2	180	1	3	1	3	3	1	1	2	3	3	2	5	5	3	3	4	2	0	0	0	0	0	2	0
258	86	3200	1	39	1	1	5	3	2	6	4	8000	2	24	40	1	4	1	1	#NULL!	#NULL!	2	2	2	600	1	3	1	2	5	0	1	1	1	1	3	3	6	3	3	3	1	1	1	0	0	0	2	0
256	86	4100	1	36	1	1	1	2	4	2	6	9000	4	24	42	1	2	2	2	2	#NULL!	2	2	2	300	1	2	1	3	5	1	0	1	1	3	5	2	5	3	2	1	1	1	0	0	0	0	2	0
261	87	2700	2	30	2	1	1	2	2	1	4	3000	2	19	39	1	2	1	2	#NULL!	#NULL!	2	2	2	660	2	#NULL!	1	3	3	0	0	1	3	4	3	4	4	3	3	3	1	0	0	0	0	0	2	0
264	88	3000	1	33	1	1	1	2	2	1	6	7600	4	24	37	1	1	2	2	#NULL!	#NULL!	2	2	1	540	1	2	1	2	4	0	0	2	3	3	2	4	5	4	2	3	2	0	0	0	0	0	2	0
266	89	2800	2	21	1	1	4	2	4	2	3	7000	1	#NULL!	37	1	2	2	2	#NULL!	#NULL!	2	2	2	360	2	#NULL!	1	2	2	0	0	3	2	3	4	3	5	2	2	2	2	0	0	0	0	0	2	0
270	90	2800	2	29	2	1	1	2	1	1	8	5000	6	22	39	1	1	2	2	#NULL!	#NULL!	2	2	2	600	2	#NULL!	1	3	3	0	0	1	2	3	2	6	5	4	2	2	1	0	0	0	0	0	2	0
269	90	3300	2	27	1	1	1	2	4	2	4	10000	2	24	41	1	6	1	2	#NULL!	#NULL!	2	2	2	300	1	2	1	2	3	0	1	2	2	4	5	6	6	5	2	6	2	0	0	0	0	0	2	0
271	91	4000	2	30	1	1	1	2	4	1	5	12000	2	37	42	1	5	2	2	2	#NULL!	2	2	2	25	1	2	1	2	3	1	1	1	2	2	1	4	3	5	2	4	1	0	0	1	0	0	2	0
274	92	4100	1	33	2	1	1	1	3	1	6	4000	3	18	42	1	5	2	2	#NULL!	#NULL!	2	1	2	45	1	1	1	3	4	1	1	2	2	2	2	2	3	3	3	4	2	0	0	0	0	0	2	0
279	93	3900	2	38	2	1	1	2	1	1	5	7800	3	48	41	1	2	1	2	#NULL!	#NULL!	2	2	2	300	1	1	1	2	5	0	0	1	2	2	1	3	3	2	3	3	1	0	0	1	0	0	2	0
277	93	4300	2	37	2	1	1	1	2	1	7	8000	5	72	39	1	1	1	2	2	#NULL!	2	1	2	600	2	#NULL!	1	3	5	1	0	2	2	1	1	3	4	2	3	4	2	0	1	1	0	0	2	0
285	95	3000	2	24	2	1	5	1	4	4	4	16000	2	24	39	1	5	1	2	#NULL!	#NULL!	2	2	2	180	1	3	1	2	2	0	1	2	3	2	1	4	2	3	3	2	2	0	0	1	0	0	2	0
283	95	4700	1	25	1	1	1	2	4	2	5	16000	3	48	43	1	4	2	2	2	#NULL!	2	1	2	30	1	3	1	3	2	1	1	2	2	2	5	6	6	6	2	3	2	0	0	0	0	0	2	0
289	97	4000	1	30	1	1	1	2	4	2	4	15000	2	24	43	1	6	1	2	2	#NULL!	2	2	2	30	1	2	1	2	3	1	1	1	3	3	4	5	5	6	3	3	1	0	0	0	0	0	2	0
294	98	3000	2	29	1	1	1	1	3	1	6	7400	4	36	39	1	6	1	2	2	#NULL!	2	2	2	480	2	#NULL!	1	3	3	0	1	3	3	4	3	5	3	4	2	2	2	0	0	0	0	0	2	0
292	98	4500	1	30	2	1	1	2	4	2	4	8300	2	32	43	1	4	1	2	#NULL!	#NULL!	1	2	2	30	1	3	1	3	3	1	1	1	3	3	3	5	5	4	3	3	1	0	0	0	0	0	2	0
297	99	3800	2	35	2	1	3	1	1	1	8	3500	6	23	40	1	4	2	2	#NULL!	#NULL!	2	2	2	540	1	2	1	3	4	0	1	3	3	4	3	5	5	5	3	3	2	0	0	0	0	0	2	0
303	101	3600	2	34	1	1	1	3	3	3	4	10500	2	60	39	1	5	2	2	#NULL!	#NULL!	2	2	2	480	1	3	1	2	4	0	1	1	1	4	5	6	6	4	2	4	1	1	0	0	0	0	2	0
309	103	3900	2	25	1	1	1	2	3	1	4	8000	2	24	42	1	4	1	2	#NULL!	#NULL!	2	2	2	420	1	2	1	2	2	0	1	2	3	3	3	5	6	3	3	3	2	0	0	0	0	0	2	0
312	104	3700	2	26	2	1	2	1	4	2	5	5500	3	24	40	1	4	2	2	2	#NULL!	2	2	2	420	1	3	1	3	3	0	1	2	4	3	2	5	3	4	3	4	2	0	0	0	0	0	2	0
311	104	3600	1	30	2	1	4	2	3	5	5	5000	3	48	38	1	6	2	2	#NULL!	#NULL!	2	2	2	600	2	#NULL!	1	3	3	0	1	3	5	3	3	6	6	5	3	5	2	0	0	0	0	0	2	0
310	104	4500	2	30	1	2	1	1	4	1	4	6000	2	36	41	1	5	2	2	#NULL!	1	2	1	2	360	2	#NULL!	1	2	3	1	1	1	4	2	1	4	4	5	2	3	1	0	0	1	0	0	2	0
317	106	3600	2	25	2	1	2	1	1	1	3	4000	2	36	40	1	6	1	2	#NULL!	#NULL!	2	2	2	480	2	#NULL!	1	2	2	0	1	2	4	4	4	4	5	5	3	4	2	0	0	0	0	0	2	0
326	109	3500	1	24	1	1	1	2	4	2	4	8000	2	24	40	1	5	1	2	2	#NULL!	2	2	2	600	1	3	1	2	2	0	1	1	3	3	1	3	3	2	3	2	1	0	0	1	0	0	2	0
330	110	2900	2	30	2	1	2	3	2	1	5	8250	3	36	38	1	7	1	2	#NULL!	#NULL!	2	2	2	480	1	3	1	3	3	0	1	2	2	3	1	4	6	4	3	4	2	0	0	1	0	0	2	0
328	110	4100	2	27	1	1	1	2	4	2	4	5500	3	24	42	1	6	1	2	2	1	2	2	2	240	1	2	1	2	3	1	1	2	4	3	2	4	4	3	3	3	2	0	0	0	0	0	2	0
339	113	3200	1	34	2	1	4	2	2	1	7	3500	5	24	38	1	1	2	2	2	#NULL!	2	2	2	600	2	#NULL!	1	3	4	0	0	2	1	2	2	6	6	5	3	3	2	1	0	0	0	0	2	0
345	115	3200	1	29	1	1	1	1	3	1	6	7150	4	36	39	1	6	1	2	#NULL!	#NULL!	2	2	2	480	2	#NULL!	1	3	3	0	1	2	4	2	4	4	4	3	3	4	2	0	0	0	0	0	2	0
343	115	4000	1	27	1	1	1	3	4	1	4	7000	2	48	40	1	6	2	2	2	#NULL!	2	2	2	300	1	2	1	3	3	1	1	2	3	3	2	4	5	3	3	3	2	0	0	0	0	0	2	0
348	116	3500	2	24	1	1	2	1	2	1	6	4500	3	60	40	1	3	1	2	#NULL!	#NULL!	2	2	2	300	1	1	1	3	2	0	0	1	2	3	1	4	4	2	2	3	1	0	0	1	0	0	2	0
346	116	4000	1	25	1	1	1	2	3	1	5	6500	3	32	41	1	3	1	2	#NULL!	#NULL!	2	2	2	120	2	#NULL!	1	3	2	1	0	1	4	1	3	5	5	3	1	1	1	0	1	0	0	0	2	1
350	117	3800	1	20	2	1	1	1	2	1	4	5700	2	27	40	1	2	2	2	#NULL!	#NULL!	2	2	2	240	2	#NULL!	1	3	1	0	0	1	1	2	1	5	3	3	1	2	1	1	0	1	0	0	2	1
353	118	3700	1	27	2	1	1	2	2	1	3	7000	3	24	40	1	4	1	2	#NULL!	#NULL!	2	2	2	360	1	2	1	2	3	0	1	1	1	1	1	2	3	1	1	1	1	1	1	1	0	0	1	1
357	119	3200	2	27	1	1	1	2	2	1	5	6500	3	24	40	1	3	2	2	#NULL!	#NULL!	2	2	2	420	1	1	1	3	3	0	0	2	2	2	1	4	3	1	1	1	2	0	0	1	0	0	1	1
355	119	4800	1	29	2	1	1	1	3	4	5	5000	3	21	41	1	3	1	1	#NULL!	#NULL!	2	2	2	15	1	3	1	2	3	1	0	2	2	4	1	4	4	3	2	3	2	0	0	1	0	0	2	0
360	120	3700	1	26	2	1	1	2	3	3	4	5500	2	36	38	1	5	1	2	#NULL!	#NULL!	2	2	2	440	2	#NULL!	1	2	3	0	1	1	1	1	1	2	3	1	1	1	1	1	1	1	0	0	1	1
359	120	4700	1	25	1	1	1	2	4	1	3	9000	2	48	39	1	7	1	2	2	#NULL!	2	2	2	25	1	3	1	2	2	1	1	1	1	1	1	4	3	3	1	1	1	1	1	1	0	0	2	1
24	8	3900	1	22	1	1	1	4	4	2	3	8100	1	#NULL!	41	1	8	2	1	#NULL!	#NULL!	2	2	2	360	2	#NULL!	2	#NULL!	2	0	1	1	3	2	1	5	3	3	2	1	1	0	0	1	0	0	2	0
89	30	2700	1	26	2	1	1	4	3	2	3	7500	1	#NULL!	38	1	3	1	2	2	#NULL!	1	2	2	120	1	3	2	#NULL!	3	0	0	4	3	4	3	4	4	4	3	3	2	0	0	0	0	0	2	0
106	36	4000	1	22	2	1	1	4	3	5	4	3000	2	32	42	1	4	2	1	2	#NULL!	2	2	2	240	2	#NULL!	2	#NULL!	2	1	1	2	1	2	1	5	6	3	3	2	2	1	0	1	0	0	2	0
184	62	4000	1	19	2	1	1	4	2	4	2	6000	1	#NULL!	39	1	4	1	1	2	#NULL!	2	2	2	240	1	2	2	#NULL!	1	1	1	3	3	3	2	5	5	5	2	3	2	0	0	0	0	0	2	0
3	1	3700	1	29	1	1	1	2	4	2	3	10000	1	#NULL!	40	1	4	2	2	#NULL!	#NULL!	1	2	2	160	1	2	2	#NULL!	3	0	1	1	2	3	2	3	2	3	1	1	1	0	0	0	0	0	2	1
5	2	3200	1	27	2	1	1	1	2	1	4	5500	3	96	39	2	#NULL!	#NULL!	2	#NULL!	#NULL!	2	2	2	205	2	#NULL!	2	#NULL!	3	0	#NULL!	3	3	6	1	5	3	2	2	5	2	0	0	1	0	0	2	0
7	3	4200	1	33	2	1	1	2	2	1	4	3000	3	12	40	2	#NULL!	#NULL!	2	2	#NULL!	2	2	2	140	2	#NULL!	2	#NULL!	4	1	#NULL!	1	3	6	2	5	5	2	3	6	1	0	0	0	0	0	2	0
12	4	3700	2	27	2	1	1	2	4	2	3	5000	1	#NULL!	38	1	5	1	2	#NULL!	#NULL!	2	2	2	600	2	#NULL!	2	#NULL!	3	0	1	2	2	2	2	5	4	2	2	1	2	0	0	0	0	0	2	0
11	4	3600	2	30	2	1	1	1	1	1	7	7000	6	24	39	2	#NULL!	#NULL!	2	#NULL!	#NULL!	2	2	2	600	2	#NULL!	2	#NULL!	3	0	#NULL!	1	1	3	3	5	6	6	2	1	1	1	0	0	0	0	2	0
13	5	4100	1	23	1	1	1	2	2	2	2	5000	1	#NULL!	42	1	8	1	2	#NULL!	#NULL!	2	2	2	200	1	3	2	#NULL!	2	1	1	1	3	3	2	4	4	3	3	2	1	0	0	0	0	0	2	0
17	6	3900	1	35	2	1	4	2	1	1	7	7000	5	24	38	1	3	1	2	#NULL!	#NULL!	2	2	2	120	2	#NULL!	2	#NULL!	4	0	0	1	1	4	3	3	6	2	3	1	1	1	0	0	0	0	2	0
18	6	3500	2	32	1	1	1	2	4	2	3	10000	1	#NULL!	42	1	1	2	2	#NULL!	#NULL!	2	1	2	600	1	3	2	#NULL!	4	0	0	2	3	3	1	4	6	2	2	2	2	0	0	1	0	0	2	0
20	7	3700	1	27	1	1	1	2	1	1	3	5000	2	12	38	1	6	1	2	2	#NULL!	2	1	2	460	2	#NULL!	2	#NULL!	3	0	1	2	2	4	2	4	6	5	4	3	2	0	0	0	0	0	2	0
23	8	3600	2	21	2	1	1	1	2	1	2	3000	1	#NULL!	38	1	6	1	2	#NULL!	#NULL!	2	2	2	600	2	#NULL!	2	#NULL!	2	0	1	1	1	3	5	2	5	3	2	1	1	1	0	0	0	0	2	0
27	9	3000	2	29	1	1	1	2	4	2	4	14000	2	72	39	1	4	1	2	#NULL!	#NULL!	2	2	2	120	1	3	2	#NULL!	3	0	1	1	2	2	1	3	5	3	1	3	1	0	0	1	0	0	2	1
28	10	3000	2	36	2	1	1	2	2	1	3	3000	1	#NULL!	39	1	3	2	2	2	#NULL!	2	2	2	240	1	2	2	#NULL!	5	0	0	1	3	4	3	4	4	3	3	3	1	0	0	0	0	0	2	0
29	10	3000	1	37	1	1	1	1	3	1	4	4000	2	24	38	1	4	1	2	#NULL!	#NULL!	2	2	2	300	1	2	2	#NULL!	5	0	1	1	2	3	3	3	6	6	6	6	1	0	0	0	0	0	2	0
30	10	4100	1	38	1	1	1	1	4	2	3	2000	1	#NULL!	39	1	4	1	2	2	1	2	2	2	401	2	#NULL!	2	#NULL!	5	1	1	1	1	3	2	3	5	2	2	3	1	1	0	0	0	0	2	0
32	11	3500	2	26	1	1	1	1	3	1	3	4000	1	#NULL!	39	1	3	2	2	#NULL!	#NULL!	2	2	2	360	1	2	2	#NULL!	3	0	0	1	2	3	4	3	5	2	2	2	1	0	0	0	0	0	2	0
47	16	4000	1	25	1	2	1	1	2	1	3	5000	1	#NULL!	39	1	3	1	2	#NULL!	1	2	2	2	300	1	2	2	#NULL!	2	1	0	2	3	3	3	4	6	4	3	3	2	0	0	0	0	0	2	0
50	17	3000	1	20	2	1	1	3	2	1	3	3000	1	#NULL!	39	1	3	1	2	#NULL!	#NULL!	2	2	2	360	1	2	2	#NULL!	1	0	0	3	3	4	3	3	4	3	2	3	2	0	0	0	0	0	2	0
51	17	3000	2	20	2	1	1	2	3	3	3	3000	1	#NULL!	39	1	2	1	2	2	#NULL!	2	2	2	360	1	2	2	#NULL!	1	0	0	3	3	3	3	4	4	3	3	3	2	0	0	0	0	0	2	0
49	17	4100	1	19	1	1	1	2	3	1	3	6000	1	#NULL!	41	1	4	2	2	2	#NULL!	2	2	2	300	1	2	2	#NULL!	1	1	1	1	3	4	4	5	4	1	3	3	1	0	0	0	0	0	1	0
57	19	3200	1	24	1	1	1	2	4	2	4	13000	1	#NULL!	39	1	4	1	2	#NULL!	#NULL!	2	2	2	600	1	3	2	#NULL!	2	0	1	1	3	2	2	2	4	2	3	1	1	0	0	0	0	0	2	0
55	19	4100	1	25	1	1	1	2	3	2	3	6000	1	#NULL!	39	1	3	1	1	2	2	2	1	2	25	1	1	2	#NULL!	2	1	0	3	3	3	2	4	3	1	3	1	2	0	0	0	0	0	1	0
61	21	4200	2	28	1	1	3	1	4	2	3	6000	1	#NULL!	39	1	3	1	2	2	#NULL!	2	2	2	30	1	2	2	#NULL!	3	1	0	3	3	3	2	3	4	3	3	2	2	0	0	0	0	0	2	0
65	22	2500	2	33	1	2	4	1	2	5	2	1500	1	#NULL!	37	1	1	1	2	#NULL!	#NULL!	1	1	2	455	2	#NULL!	2	#NULL!	4	0	0	1	3	3	3	4	4	6	3	4	1	0	0	0	0	0	2	0
67	23	4500	1	28	1	1	3	1	3	2	2	7000	1	#NULL!	42	1	3	1	2	2	#NULL!	2	2	2	30	1	1	2	#NULL!	3	1	0	3	3	3	2	4	4	3	3	1	2	0	0	0	0	0	2	0
72	24	2800	2	22	1	1	1	1	3	4	3	7000	1	#NULL!	39	1	2	1	2	#NULL!	#NULL!	2	1	2	40	1	2	2	#NULL!	2	0	0	2	4	3	2	4	3	3	3	3	2	0	0	0	0	0	2	0
71	24	2500	2	25	2	1	1	2	2	1	3	2500	1	#NULL!	38	1	2	1	2	#NULL!	#NULL!	2	2	2	300	1	1	2	#NULL!	2	0	0	3	3	4	3	5	6	4	3	2	2	0	0	0	0	0	2	0
70	24	4500	1	24	1	1	4	2	2	4	3	6100	1	#NULL!	40	1	3	2	2	2	#NULL!	2	1	2	15	1	2	2	#NULL!	2	1	0	2	3	3	3	4	6	4	3	3	2	0	0	0	0	0	2	0
75	25	2500	2	20	1	1	1	3	3	1	3	6500	1	#NULL!	38	1	2	1	2	2	#NULL!	1	2	2	240	1	1	2	#NULL!	1	0	0	3	3	4	4	5	6	6	3	3	2	0	0	0	0	0	2	0
74	25	3000	2	19	1	2	4	2	2	5	2	1500	1	#NULL!	38	2	#NULL!	#NULL!	2	#NULL!	#NULL!	2	2	2	420	2	#NULL!	2	#NULL!	1	0	#NULL!	3	3	3	3	4	4	4	3	3	2	0	0	0	0	0	2	0
73	25	4500	1	19	1	1	1	2	3	1	3	5000	1	#NULL!	39	1	3	1	2	#NULL!	#NULL!	2	2	1	30	1	1	2	#NULL!	1	1	0	2	4	3	2	4	4	3	3	3	2	0	0	0	0	0	2	0
77	26	2600	2	25	1	1	1	2	4	2	3	10000	1	#NULL!	37	1	2	1	1	2	#NULL!	2	2	2	30	1	2	2	#NULL!	2	0	0	3	3	4	3	6	6	6	5	6	2	0	0	0	0	0	2	0
78	26	2500	2	23	1	1	1	2	3	1	3	7200	1	#NULL!	37	1	3	1	2	#NULL!	#NULL!	2	2	2	30	1	1	2	#NULL!	2	0	0	3	3	3	3	5	4	4	3	3	2	0	0	0	0	0	2	0
76	26	4300	1	24	2	2	1	3	2	5	2	1400	1	#NULL!	39	2	#NULL!	#NULL!	2	2	#NULL!	2	2	2	450	2	#NULL!	2	#NULL!	2	1	#NULL!	3	4	4	3	4	5	5	3	3	2	0	0	0	0	0	2	0
84	28	2500	2	26	1	1	1	1	3	2	3	6300	1	#NULL!	38	1	2	1	2	2	#NULL!	2	2	2	180	1	3	2	#NULL!	3	0	0	3	3	3	3	6	5	4	3	5	2	0	0	0	0	0	2	0
83	28	2700	1	27	2	4	1	2	2	1	2	2900	1	#NULL!	37	1	2	1	2	#NULL!	#NULL!	1	2	2	120	1	2	2	#NULL!	3	0	0	1	1	3	6	6	6	6	3	6	1	1	0	0	0	0	2	0
87	29	2800	1	32	1	1	1	2	4	2	3	12500	1	#NULL!	38	1	3	1	2	#NULL!	#NULL!	2	2	2	30	1	3	2	#NULL!	4	0	0	2	1	4	3	4	4	3	3	3	2	1	0	0	0	0	2	0
90	30	2500	2	27	1	1	1	2	4	1	3	6000	1	#NULL!	38	1	3	2	2	#NULL!	#NULL!	2	1	2	30	1	2	2	#NULL!	3	0	0	6	1	4	3	5	6	3	3	3	2	1	0	0	0	0	2	0
93	31	2700	1	25	2	1	1	2	2	5	3	3500	2	12	37	1	2	1	2	#NULL!	#NULL!	1	2	2	30	2	#NULL!	2	#NULL!	2	0	0	3	3	3	2	4	3	2	2	2	2	0	0	0	0	0	2	0
95	32	3400	1	30	1	1	2	1	3	2	3	6000	1	#NULL!	42	1	5	2	2	#NULL!	#NULL!	2	2	2	480	1	1	2	#NULL!	3	0	1	1	2	2	1	2	4	3	2	3	1	0	0	1	0	0	2	0
96	32	3200	2	28	1	1	1	2	3	5	3	4000	1	#NULL!	40	1	4	2	2	#NULL!	#NULL!	2	2	2	600	1	3	2	#NULL!	3	0	1	2	3	2	2	5	6	6	2	2	2	0	0	0	0	0	2	0
98	33	3500	2	20	1	1	4	2	3	3	3	10000	1	#NULL!	40	1	5	1	1	#NULL!	#NULL!	2	2	2	600	1	3	2	#NULL!	1	0	1	1	2	2	1	3	2	2	3	2	1	0	0	1	0	0	2	0
99	33	3400	1	20	2	1	1	1	2	5	3	2000	1	#NULL!	43	1	4	2	2	#NULL!	#NULL!	2	2	2	660	2	#NULL!	2	#NULL!	1	0	1	1	1	2	1	6	6	6	2	2	1	1	0	1	0	0	2	0
107	36	3700	2	23	1	1	4	2	2	1	3	6000	1	#NULL!	42	1	3	1	2	#NULL!	#NULL!	2	2	2	300	2	#NULL!	2	#NULL!	2	0	0	2	2	2	2	2	3	3	3	4	2	0	0	0	0	0	2	0
108	36	3900	2	23	1	2	1	2	2	5	2	1000	1	#NULL!	39	1	2	1	2	#NULL!	#NULL!	2	2	2	480	2	#NULL!	2	#NULL!	2	0	0	3	1	4	5	6	5	4	6	3	2	1	0	0	0	0	2	0
110	37	3500	2	24	1	2	1	2	4	2	3	6000	1	#NULL!	43	1	5	1	2	#NULL!	#NULL!	2	2	2	600	1	3	2	#NULL!	2	0	1	2	2	1	1	3	4	2	3	4	2	0	1	1	0	0	2	0
111	37	3200	2	24	1	1	1	2	3	2	3	3000	1	#NULL!	38	1	4	1	2	#NULL!	#NULL!	2	2	2	360	2	#NULL!	2	#NULL!	2	0	1	2	2	2	2	3	5	3	3	4	2	0	0	0	0	0	2	0
109	37	4500	2	23	1	1	1	1	3	2	3	5500	1	#NULL!	43	1	6	1	2	2	#NULL!	2	2	2	180	1	3	2	#NULL!	2	1	1	1	3	2	1	4	3	2	3	3	1	0	0	1	0	0	2	0
114	38	3700	2	20	1	1	1	1	3	5	3	3500	1	#NULL!	42	1	5	2	1	#NULL!	#NULL!	2	2	2	420	2	#NULL!	2	#NULL!	1	0	1	3	3	5	4	5	5	3	3	4	2	0	0	0	0	0	2	0
113	38	3600	2	20	1	1	1	2	3	5	3	2500	1	#NULL!	40	1	4	1	1	#NULL!	#NULL!	2	2	2	300	2	#NULL!	2	#NULL!	1	0	1	2	2	4	3	4	6	6	2	4	2	0	0	0	0	0	2	0
116	39	3400	1	34	2	1	1	2	1	1	7	2500	5	24	39	2	#NULL!	#NULL!	1	2	#NULL!	2	2	1	660	2	#NULL!	2	#NULL!	4	0	#NULL!	2	2	2	5	6	6	6	2	3	2	0	0	0	0	0	2	0
123	41	3800	1	25	1	1	1	2	4	5	3	1000	1	#NULL!	41	1	4	1	1	2	#NULL!	2	2	2	600	2	#NULL!	2	#NULL!	2	0	1	2	2	6	6	6	6	6	2	2	2	0	0	0	0	0	2	0
121	41	4200	1	28	2	1	2	2	2	1	3	4000	1	#NULL!	40	1	4	1	2	#NULL!	#NULL!	2	2	2	120	1	3	2	#NULL!	3	1	1	2	4	2	1	4	6	3	1	1	2	0	0	1	0	0	2	1
129	43	2965	2	26	1	1	1	2	3	1	3	6000	1	#NULL!	40	1	6	2	2	2	#NULL!	2	2	2	300	1	2	2	#NULL!	3	0	1	1	1	4	6	6	6	6	4	4	1	1	0	0	0	0	2	0
133	45	4460	1	28	1	1	1	2	2	1	4	6000	2	53	42	1	5	2	2	#NULL!	1	1	2	2	15	1	2	2	#NULL!	3	1	1	1	2	2	2	3	4	4	3	3	1	0	0	0	0	0	2	0
137	46	3950	2	28	1	1	4	2	3	1	4	3000	2	48	41	1	6	1	2	#NULL!	#NULL!	2	2	2	300	1	2	2	#NULL!	3	0	1	1	3	4	4	3	4	2	2	2	1	0	0	0	0	0	2	0
146	49	2870	1	25	1	1	1	1	4	4	4	5200	2	21	41	1	7	1	2	#NULL!	#NULL!	2	2	2	30	1	1	2	#NULL!	2	0	1	1	3	2	3	3	4	3	2	2	1	0	0	0	0	0	2	0
147	49	3300	2	23	1	1	1	2	3	1	3	3000	1	#NULL!	41	1	6	1	2	#NULL!	#NULL!	2	2	2	480	1	2	2	#NULL!	2	0	1	1	3	2	1	3	4	2	2	1	1	0	0	1	0	0	2	0
145	49	4210	1	23	1	1	1	1	3	1	3	6000	1	#NULL!	40	1	6	1	2	1	1	2	2	2	10	1	3	2	#NULL!	2	1	1	1	1	1	3	2	2	2	1	1	1	1	1	0	0	0	2	1
149	50	3500	2	21	1	1	5	1	2	1	3	5000	1	#NULL!	38	1	6	1	2	#NULL!	#NULL!	2	2	2	240	1	1	2	#NULL!	2	0	1	1	3	2	2	4	5	3	3	3	1	0	0	0	0	0	2	0
150	50	3500	1	25	1	1	1	1	2	4	3	3700	1	#NULL!	40	1	7	1	2	#NULL!	#NULL!	2	2	2	420	1	2	2	#NULL!	2	0	1	1	3	2	2	4	4	3	3	2	1	0	0	0	0	0	2	0
148	50	4200	1	23	1	1	1	1	2	2	3	6000	1	#NULL!	42	1	4	1	2	#NULL!	#NULL!	2	2	2	90	2	#NULL!	2	#NULL!	2	1	1	2	3	3	3	4	4	3	3	2	2	0	0	0	0	0	2	0
151	51	4500	1	25	1	1	1	3	2	3	3	5000	1	#NULL!	39	1	4	2	2	2	#NULL!	2	2	2	25	1	2	2	#NULL!	2	1	1	1	3	3	4	5	5	6	3	3	1	0	0	0	0	0	2	0
158	53	3500	1	22	1	1	1	1	3	1	3	4000	1	#NULL!	39	1	4	1	2	#NULL!	#NULL!	2	2	2	360	1	2	2	#NULL!	2	0	1	1	3	4	4	5	6	4	3	2	1	0	0	0	0	0	2	0
159	53	3000	1	22	2	1	1	2	3	1	3	4000	1	#NULL!	39	1	4	1	2	#NULL!	#NULL!	2	2	2	240	1	2	2	#NULL!	2	0	1	3	3	4	3	5	5	5	3	3	2	0	0	0	0	0	2	0
165	55	2760	2	25	1	1	1	2	4	4	4	8700	2	22	40	1	6	2	2	#NULL!	#NULL!	2	2	2	360	1	2	2	#NULL!	2	0	1	1	2	2	3	3	3	2	3	2	1	0	0	0	0	0	2	0
168	56	3200	2	29	1	1	1	2	3	2	7	7000	5	20	42	1	5	2	2	2	#NULL!	2	2	2	25	1	2	2	#NULL!	3	0	1	1	3	2	3	5	4	1	3	3	1	0	0	0	0	0	1	0
166	56	4080	1	28	1	1	1	2	1	2	5	2200	2	24	42	1	5	1	2	1	1	2	1	2	15	1	1	2	#NULL!	3	1	1	1	3	2	3	3	4	3	2	3	1	0	0	0	0	0	2	0
174	58	2910	1	25	1	1	1	2	4	1	3	5000	1	#NULL!	40	1	7	1	2	#NULL!	#NULL!	2	2	2	480	1	2	2	#NULL!	2	0	1	1	3	2	3	3	4	2	2	1	1	0	0	0	0	0	2	0
183	61	3800	2	20	1	1	1	2	3	1	4	5000	1	#NULL!	40	1	4	2	2	2	#NULL!	2	2	2	360	1	2	2	#NULL!	1	0	1	1	3	4	3	5	6	6	3	3	1	0	0	0	0	0	2	0
182	61	3300	2	18	1	1	1	2	4	2	3	4000	1	#NULL!	39	1	5	1	1	2	#NULL!	2	2	2	240	1	2	2	#NULL!	1	0	1	3	2	4	3	5	6	6	3	4	2	0	0	0	0	0	2	0
181	61	4000	2	20	1	1	2	1	3	2	3	8000	2	24	41	1	5	2	2	2	#NULL!	2	2	2	90	1	2	2	#NULL!	1	1	1	2	3	3	4	4	4	3	3	2	2	0	0	0	0	0	2	0
186	62	3500	1	20	1	1	1	2	4	3	3	7000	1	#NULL!	39	1	5	1	2	#NULL!	#NULL!	2	2	2	300	1	2	2	#NULL!	1	0	1	2	4	4	3	4	5	4	3	2	2	0	0	0	0	0	2	0
189	63	3500	2	26	2	1	1	2	2	1	4	5000	2	36	39	1	4	2	2	#NULL!	#NULL!	2	2	2	300	1	2	2	#NULL!	3	0	1	1	1	4	4	5	6	6	4	4	1	1	0	0	0	0	2	0
191	64	3500	1	26	1	1	2	2	2	1	4	5000	2	24	38	1	6	2	2	#NULL!	#NULL!	2	2	2	360	1	2	2	#NULL!	3	0	1	1	4	3	2	2	5	3	3	2	1	0	0	0	0	0	2	0
192	64	2500	2	30	1	3	1	2	4	2	4	8000	3	36	42	1	6	1	2	#NULL!	#NULL!	2	2	2	120	1	3	2	#NULL!	3	0	1	1	3	3	3	2	4	2	3	2	1	0	0	0	0	0	2	0
194	65	3500	1	33	1	1	3	1	1	2	3	10000	1	#NULL!	38	1	5	2	2	#NULL!	#NULL!	2	2	2	420	1	3	2	#NULL!	4	0	1	2	2	4	4	6	5	5	2	4	2	0	0	0	0	0	2	0
195	65	2600	2	31	1	1	1	2	4	1	3	6000	1	#NULL!	37	1	4	1	2	#NULL!	#NULL!	2	2	2	420	1	3	2	#NULL!	4	0	1	2	1	3	2	5	5	2	3	3	2	1	0	0	0	0	2	0
198	66	3000	1	25	1	1	1	2	4	2	3	7000	1	#NULL!	40	1	6	2	2	#NULL!	#NULL!	2	2	2	480	1	3	2	#NULL!	2	0	1	1	3	4	5	4	5	4	3	3	1	0	0	0	0	0	2	0
197	66	2800	1	22	1	1	4	1	3	1	3	6000	1	#NULL!	38	1	5	2	2	#NULL!	#NULL!	2	2	2	600	2	#NULL!	2	#NULL!	2	0	1	3	4	4	6	5	6	5	4	4	2	0	0	0	0	0	2	0
196	66	5000	1	25	1	1	1	2	3	3	3	12000	2	38	43	1	4	2	2	2	1	2	2	2	25	2	#NULL!	2	#NULL!	2	1	1	1	3	4	4	6	5	3	3	3	1	0	0	0	0	0	2	0
201	67	3600	2	26	1	1	1	2	4	2	3	7500	1	#NULL!	40	1	4	1	2	#NULL!	#NULL!	2	2	2	480	2	#NULL!	2	#NULL!	3	0	1	1	4	3	2	5	4	3	3	3	1	0	0	0	0	0	2	0
204	68	3800	1	28	1	1	1	2	3	1	6	8000	4	12	38	2	#NULL!	#NULL!	2	#NULL!	#NULL!	2	2	2	540	2	#NULL!	2	#NULL!	3	0	#NULL!	1	3	3	3	4	6	4	3	3	1	0	0	0	0	0	2	0
202	68	4600	1	27	1	1	1	1	4	2	3	8200	1	#NULL!	42	1	4	1	2	2	#NULL!	2	1	2	90	1	3	2	#NULL!	3	1	1	2	3	3	2	4	4	5	2	4	2	0	0	0	0	0	2	0
205	69	3400	2	24	1	1	1	2	3	1	3	6000	1	#NULL!	40	1	4	2	1	#NULL!	#NULL!	2	2	2	600	2	#NULL!	2	#NULL!	2	0	1	2	3	3	3	5	5	3	3	4	2	0	0	0	0	0	2	0
207	69	4500	1	23	2	1	4	3	4	3	3	15000	1	#NULL!	42	1	4	1	2	2	1	2	2	2	90	2	#NULL!	2	#NULL!	2	1	1	2	2	4	4	6	6	5	3	4	2	0	0	0	0	0	2	0
210	70	3200	1	32	2	1	1	3	1	1	8	5000	6	24	40	1	3	2	2	#NULL!	#NULL!	2	2	2	600	2	#NULL!	2	#NULL!	4	0	0	1	1	4	4	6	6	5	2	2	1	1	0	0	0	0	2	0
208	70	4600	2	33	1	1	1	2	3	1	3	8000	2	24	43	1	4	2	2	#NULL!	#NULL!	2	1	2	120	1	3	2	#NULL!	4	1	1	2	3	2	1	4	3	4	3	3	2	0	0	1	0	0	2	0
212	71	3700	2	18	2	2	1	2	2	5	2	2000	1	#NULL!	40	1	2	1	2	#NULL!	#NULL!	2	2	2	600	2	#NULL!	2	#NULL!	1	0	0	2	3	4	6	6	6	5	3	4	2	0	0	0	0	0	2	0
213	71	3500	1	20	1	1	1	1	3	1	3	6000	1	#NULL!	40	1	8	1	2	2	#NULL!	2	2	2	600	2	#NULL!	2	#NULL!	1	0	1	2	4	2	1	4	5	5	3	4	2	0	0	1	0	0	2	0
211	71	4000	2	20	1	1	1	2	3	1	3	4500	1	#NULL!	42	1	6	1	2	#NULL!	#NULL!	2	2	2	300	2	#NULL!	2	#NULL!	1	1	1	2	3	2	2	6	5	4	3	4	2	0	0	0	0	0	2	0
215	72	3400	2	26	1	1	1	2	3	1	3	7150	1	#NULL!	40	1	6	2	2	#NULL!	#NULL!	2	2	2	480	2	#NULL!	2	#NULL!	3	0	1	2	3	4	2	5	6	4	4	3	2	0	0	0	0	0	2	0
216	72	3700	2	30	2	1	1	1	3	1	1	4000	1	#NULL!	42	1	4	1	2	2	#NULL!	2	1	2	600	2	#NULL!	2	#NULL!	3	0	1	2	4	4	5	5	6	6	2	3	2	0	0	0	0	0	2	0
219	73	3800	2	23	2	2	1	2	2	5	2	1500	1	#NULL!	40	1	2	1	2	#NULL!	#NULL!	2	2	2	660	2	#NULL!	2	#NULL!	2	0	0	2	3	3	1	4	4	2	4	4	2	0	0	1	0	0	2	0
217	73	4300	1	25	1	1	1	2	3	1	3	3500	1	#NULL!	41	1	5	1	2	2	#NULL!	2	2	2	600	2	#NULL!	2	#NULL!	2	1	1	2	3	4	2	4	5	4	3	4	2	0	0	0	0	0	2	0
221	74	3700	1	32	1	1	1	3	1	1	3	10000	1	#NULL!	41	1	4	2	2	#NULL!	#NULL!	2	2	2	600	2	#NULL!	2	#NULL!	4	0	1	2	3	3	1	6	4	2	3	3	2	0	0	1	0	0	2	0
225	75	3200	2	28	2	1	2	3	3	1	3	4000	1	#NULL!	40	1	4	1	1	#NULL!	#NULL!	2	2	2	600	1	3	2	#NULL!	3	0	1	2	2	3	2	5	4	4	3	3	2	0	0	0	0	0	2	0
224	75	3200	2	27	1	1	1	2	4	2	3	10000	1	#NULL!	38	1	5	2	2	#NULL!	#NULL!	2	2	2	600	1	3	2	#NULL!	3	0	1	3	2	3	1	4	4	3	1	1	2	0	0	1	0	0	2	1
223	75	4200	1	26	1	1	1	2	4	2	3	8150	1	#NULL!	42	1	4	1	2	#NULL!	#NULL!	2	2	2	300	1	3	2	#NULL!	3	1	1	2	4	3	1	5	5	2	3	3	2	0	0	1	0	0	2	0
230	77	3500	1	28	1	1	1	2	4	2	3	10000	1	#NULL!	40	1	5	1	2	#NULL!	#NULL!	2	2	2	420	1	3	2	#NULL!	3	0	1	1	3	3	1	5	3	2	3	4	1	0	0	1	0	0	2	0
231	77	3000	2	30	2	2	1	2	3	5	2	1500	1	#NULL!	40	1	2	1	2	#NULL!	#NULL!	2	2	2	600	2	#NULL!	2	#NULL!	3	0	0	2	2	3	4	6	6	6	4	6	2	0	0	0	0	0	2	0
229	77	4500	1	28	1	1	1	1	4	2	3	10000	1	#NULL!	39	1	6	1	2	#NULL!	2	2	2	2	90	2	#NULL!	2	#NULL!	3	1	1	1	3	2	1	4	4	2	2	4	1	0	0	1	0	0	2	0
233	78	3200	2	33	2	2	4	1	2	5	2	4500	1	#NULL!	42	1	5	2	2	#NULL!	#NULL!	2	2	2	20	2	#NULL!	2	#NULL!	4	0	1	1	1	3	4	6	2	2	2	6	1	1	0	0	0	0	2	0
234	78	3700	2	34	1	1	3	1	4	2	4	6700	2	12	38	1	4	1	1	#NULL!	#NULL!	2	2	2	540	1	3	2	#NULL!	4	0	1	1	3	2	4	5	6	3	2	4	1	0	0	0	0	0	2	0
232	78	5000	1	35	2	1	1	2	2	1	3	4500	2	24	42	1	4	1	2	2	#NULL!	2	2	2	120	1	2	2	#NULL!	4	1	1	2	1	2	4	6	3	4	2	4	2	1	0	0	0	0	2	0
237	79	3700	2	33	1	2	1	2	2	5	2	6000	1	#NULL!	40	1	6	2	2	#NULL!	#NULL!	2	2	2	480	1	3	2	#NULL!	4	0	1	1	2	3	1	5	4	2	2	3	1	0	0	1	0	0	2	0
236	79	3900	1	31	1	1	1	1	4	2	6	8000	4	24	42	1	5	2	2	2	1	1	1	2	660	1	1	2	#NULL!	4	0	1	2	2	3	1	5	2	4	2	6	2	0	0	1	0	0	2	0
240	80	3500	2	28	1	1	3	1	4	2	3	5000	1	#NULL!	40	1	4	1	2	#NULL!	#NULL!	2	2	2	480	1	3	2	#NULL!	3	0	1	1	6	4	2	5	4	2	4	5	1	0	0	0	0	0	2	0
242	81	3500	2	27	1	1	2	2	4	2	3	7066	1	#NULL!	40	1	4	1	2	#NULL!	#NULL!	2	2	2	300	1	3	2	#NULL!	3	0	1	1	3	3	2	5	4	3	3	3	1	0	0	0	0	0	2	0
243	81	3900	2	29	1	1	1	2	3	1	3	10000	1	#NULL!	40	1	4	2	2	#NULL!	#NULL!	2	2	2	300	1	3	2	#NULL!	3	0	1	1	3	3	1	4	5	2	3	3	1	0	0	1	0	0	2	0
246	82	2500	2	25	2	2	1	1	2	5	2	1500	1	#NULL!	40	1	3	1	2	#NULL!	#NULL!	2	2	2	600	2	#NULL!	2	#NULL!	2	0	0	1	2	4	6	6	5	6	3	4	1	0	0	0	0	0	2	0
245	82	3700	2	22	1	1	1	2	3	1	3	4500	1	#NULL!	42	1	4	1	2	2	#NULL!	2	2	2	480	1	3	2	#NULL!	2	0	1	2	4	3	2	4	4	4	2	3	2	0	0	0	0	0	2	0
244	82	4000	1	25	1	1	1	2	3	3	3	12000	1	#NULL!	42	1	5	1	2	#NULL!	#NULL!	2	2	2	150	1	3	2	#NULL!	2	1	1	1	3	3	1	4	2	3	3	3	1	0	0	1	0	0	2	0
248	83	3900	2	31	1	1	3	1	4	2	3	6900	1	#NULL!	41	1	4	1	2	#NULL!	#NULL!	2	2	2	480	1	3	2	#NULL!	4	0	1	2	4	3	1	4	4	4	3	3	2	0	0	1	0	0	2	0
249	83	3300	1	32	1	1	3	1	3	3	4	7000	2	12	38	1	4	2	2	#NULL!	#NULL!	2	2	2	420	1	3	2	#NULL!	4	0	1	1	3	2	3	4	5	5	3	4	1	0	0	0	0	0	2	0
251	84	3500	2	28	1	1	1	1	4	2	3	8500	1	#NULL!	42	1	4	2	1	#NULL!	2	2	2	2	90	1	1	2	#NULL!	3	0	1	1	3	3	1	4	4	4	3	3	1	0	0	1	0	0	2	0
252	84	3400	1	26	2	2	1	2	2	5	2	1500	1	#NULL!	41	2	#NULL!	#NULL!	2	#NULL!	#NULL!	2	2	2	660	2	#NULL!	2	#NULL!	3	0	#NULL!	2	2	3	4	6	6	5	3	2	2	0	0	0	0	0	2	0
250	84	4000	1	30	1	1	1	2	3	1	3	6000	1	#NULL!	41	1	4	2	2	2	#NULL!	2	2	2	300	1	3	2	#NULL!	3	1	1	1	3	3	2	4	3	4	3	4	1	0	0	0	0	0	2	0
255	85	3500	2	33	1	1	3	1	4	2	4	7000	2	12	40	1	4	1	2	#NULL!	#NULL!	2	2	2	600	1	3	2	#NULL!	4	0	1	2	4	4	2	5	6	5	4	3	2	0	0	0	0	0	2	0
254	85	3800	2	34	1	1	1	2	3	1	3	4500	1	#NULL!	40	1	4	1	2	#NULL!	#NULL!	2	1	2	540	2	#NULL!	2	#NULL!	4	0	1	2	2	4	3	6	5	4	2	3	2	0	0	0	0	0	2	0
257	86	2900	2	38	1	1	3	1	3	2	3	10000	1	#NULL!	38	1	4	1	2	#NULL!	#NULL!	2	2	2	420	1	3	2	#NULL!	5	0	1	1	3	2	1	5	3	3	2	1	1	0	0	1	0	0	2	0
260	87	3670	2	26	1	1	1	2	3	1	3	6000	1	#NULL!	39	1	5	1	2	#NULL!	#NULL!	2	2	2	420	1	2	2	#NULL!	3	0	1	1	2	2	1	3	5	3	1	3	1	0	0	1	0	0	2	1
259	87	4410	2	27	1	1	1	1	4	2	5	8000	3	20	43	1	3	1	2	2	#NULL!	2	2	2	30	1	2	2	#NULL!	3	1	0	2	1	3	2	3	4	2	3	2	2	1	0	0	0	0	2	0
263	88	3300	1	31	2	1	1	1	2	1	5	3500	3	23	39	1	2	1	2	#NULL!	#NULL!	2	2	2	720	2	#NULL!	2	#NULL!	4	0	0	1	1	3	2	3	5	2	2	3	1	1	0	0	0	0	2	0
262	88	4600	1	34	1	2	2	1	4	2	5	11000	3	22	43	1	5	1	2	#NULL!	1	2	1	2	20	2	#NULL!	2	#NULL!	4	1	1	1	2	3	3	3	6	6	6	6	1	0	0	0	0	0	2	0
267	89	3400	2	23	1	1	5	2	3	6	3	14000	1	#NULL!	39	1	4	1	2	#NULL!	#NULL!	2	2	2	360	1	2	2	#NULL!	2	0	1	1	4	3	1	3	3	2	3	1	1	0	0	1	0	0	2	0
265	89	4200	2	25	2	1	1	2	3	4	4	16000	2	32	41	1	2	1	2	#NULL!	#NULL!	2	2	2	60	1	3	2	#NULL!	2	1	0	1	2	3	4	3	5	2	2	2	1	0	0	0	0	0	2	0
268	90	4100	1	30	1	1	3	1	2	1	4	8000	2	24	42	1	4	1	2	2	#NULL!	2	2	2	45	1	3	2	#NULL!	3	1	1	3	3	2	3	6	6	5	5	4	2	0	0	0	0	0	2	0
273	91	2600	1	26	2	1	1	2	2	2	3	7000	1	#NULL!	39	1	4	1	2	2	#NULL!	2	2	2	360	1	1	2	#NULL!	3	0	1	2	1	2	1	5	6	3	3	2	2	1	0	1	0	0	2	0
276	92	3100	2	32	1	1	1	2	1	1	5	9000	3	21	40	1	4	1	2	#NULL!	#NULL!	2	2	2	240	1	2	2	#NULL!	4	0	1	1	3	2	1	4	3	2	3	3	1	0	0	1	0	0	2	0
275	92	3800	1	31	1	1	2	1	3	2	4	8000	2	38	40	1	4	1	2	2	#NULL!	2	1	2	330	1	1	2	#NULL!	4	0	1	3	1	4	5	6	5	4	6	3	2	1	0	0	0	0	2	0
278	93	2800	2	36	1	1	1	2	4	2	3	8500	1	#NULL!	37	2	#NULL!	#NULL!	2	#NULL!	2	2	2	2	600	1	1	2	#NULL!	5	0	#NULL!	2	2	2	2	3	5	3	3	4	2	0	0	0	0	0	2	0
281	94	2500	2	28	2	2	1	1	2	5	2	1200	1	#NULL!	38	1	2	1	2	#NULL!	#NULL!	2	2	2	600	2	#NULL!	2	#NULL!	3	0	0	3	3	5	4	5	5	3	3	4	2	0	0	0	0	0	2	0
282	94	3420	2	29	1	1	1	1	4	2	4	7000	2	24	39	1	4	2	2	#NULL!	#NULL!	2	2	2	420	1	1	2	#NULL!	3	0	1	2	2	4	3	6	6	3	2	3	2	0	0	0	0	0	2	0
280	94	4180	1	30	1	1	5	1	3	4	4	15000	2	25	42	1	5	1	2	2	#NULL!	2	2	2	60	1	3	2	#NULL!	3	1	1	2	2	4	3	4	6	6	2	4	2	0	0	0	0	0	2	0
284	95	3300	1	23	1	1	1	2	4	2	3	15000	1	#NULL!	40	1	6	2	2	#NULL!	#NULL!	1	2	2	240	1	3	2	#NULL!	2	0	1	2	3	1	3	3	5	2	3	4	2	0	1	0	0	0	2	0
287	96	3900	2	23	1	1	5	2	3	1	3	13000	1	#NULL!	39	1	6	1	2	2	#NULL!	2	2	2	60	1	2	2	#NULL!	2	0	1	1	2	2	2	5	3	2	3	2	1	0	0	0	0	0	2	0
286	96	4420	1	25	1	1	5	1	3	1	3	12000	1	#NULL!	43	1	5	2	2	2	#NULL!	1	2	2	30	1	3	2	#NULL!	2	1	1	2	2	4	5	5	6	5	6	2	2	0	0	0	0	0	2	0
291	97	3500	2	28	1	1	3	1	4	2	3	5000	1	#NULL!	40	1	4	1	2	#NULL!	#NULL!	2	2	2	600	1	3	2	#NULL!	3	0	1	1	3	3	3	4	5	3	3	2	1	0	0	0	0	0	2	0
296	99	3100	2	32	2	1	1	3	2	1	6	2500	3	24	39	1	4	2	2	2	#NULL!	2	2	2	600	2	#NULL!	2	#NULL!	4	0	1	1	3	4	4	5	6	4	3	2	1	0	0	0	0	0	2	0
295	99	4600	1	30	2	1	1	2	4	2	4	10000	2	22	42	1	5	1	1	#NULL!	#NULL!	2	2	2	60	2	#NULL!	2	#NULL!	3	1	1	1	2	3	2	3	6	2	2	2	1	0	0	0	0	0	2	0
300	100	3600	2	20	1	1	1	2	3	1	4	6000	2	24	39	1	7	1	2	#NULL!	#NULL!	2	2	2	480	1	3	2	#NULL!	1	0	1	2	3	2	3	4	4	3	3	2	2	0	0	0	0	0	2	0
299	100	3400	1	20	2	1	1	2	3	1	3	4500	1	#NULL!	40	1	6	1	2	#NULL!	#NULL!	2	2	2	540	1	2	2	#NULL!	1	0	1	2	3	4	3	4	5	4	3	4	2	0	0	0	0	0	2	0
298	100	4000	2	19	2	1	3	1	4	2	3	7300	1	#NULL!	41	1	5	1	1	2	#NULL!	2	2	2	60	1	3	2	#NULL!	1	1	1	1	3	3	3	3	5	4	2	3	1	0	0	0	0	0	2	0
302	101	3000	2	32	2	1	1	3	2	1	6	4000	3	24	39	1	4	1	2	2	#NULL!	2	2	2	600	2	#NULL!	2	#NULL!	4	0	1	1	3	2	1	4	3	3	3	3	1	0	0	1	0	0	2	0
301	101	4800	1	30	1	1	1	2	4	2	3	8000	2	30	43	1	5	1	2	2	#NULL!	2	2	2	300	2	#NULL!	2	#NULL!	3	1	1	2	3	3	3	4	5	5	2	3	2	0	0	0	0	0	2	0
306	102	3200	2	28	1	1	1	2	3	1	3	5500	1	#NULL!	38	1	4	1	1	#NULL!	#NULL!	2	2	2	540	2	#NULL!	2	#NULL!	3	0	1	1	3	1	2	2	5	1	1	1	1	0	1	0	0	0	1	1
308	103	3200	1	25	2	2	1	2	2	5	2	1500	1	#NULL!	38	1	3	1	2	#NULL!	#NULL!	1	2	2	600	2	#NULL!	2	#NULL!	2	0	0	3	3	3	3	6	6	5	4	3	2	0	0	0	0	0	2	0
307	103	4100	1	23	2	1	4	3	3	5	3	3500	1	#NULL!	40	1	5	1	2	2	#NULL!	2	2	2	90	2	#NULL!	2	#NULL!	2	1	1	1	3	3	6	4	6	5	3	3	1	0	0	0	0	0	2	0
314	105	3800	2	20	1	1	1	1	4	2	3	5500	1	#NULL!	39	1	8	1	2	#NULL!	#NULL!	2	2	2	540	1	3	2	#NULL!	1	0	1	2	3	3	1	5	5	2	3	3	2	0	0	1	0	0	2	0
315	105	3200	1	18	1	1	1	2	2	1	3	4000	1	#NULL!	41	1	5	1	2	#NULL!	#NULL!	2	2	2	480	1	2	2	#NULL!	1	0	1	2	3	3	3	6	6	3	2	4	2	0	0	0	0	0	2	0
313	105	4000	1	19	2	1	1	2	3	1	3	3000	1	#NULL!	43	1	7	2	2	#NULL!	#NULL!	2	2	2	60	1	3	2	#NULL!	1	1	1	3	3	4	1	4	5	3	3	6	2	0	0	1	0	0	2	0
316	106	4700	2	24	2	2	4	2	2	5	2	1500	1	#NULL!	38	2	#NULL!	#NULL!	2	1	2	2	2	2	660	2	#NULL!	2	#NULL!	2	1	#NULL!	1	1	3	3	6	6	5	2	4	1	1	0	0	0	0	2	0
321	107	3570	2	30	1	1	1	2	4	2	4	7500	2	12	40	1	6	2	2	#NULL!	#NULL!	2	2	2	420	1	3	2	#NULL!	3	0	1	1	4	3	1	4	4	4	3	2	1	0	0	1	0	0	2	0
320	107	3700	2	30	2	2	4	3	1	5	2	450	1	#NULL!	41	2	#NULL!	#NULL!	2	1	#NULL!	2	2	2	720	2	#NULL!	2	#NULL!	3	0	#NULL!	2	2	4	5	6	4	5	2	2	2	0	0	0	0	0	2	0
323	108	3700	2	30	1	1	2	2	4	2	3	8070	1	#NULL!	39	1	6	1	2	#NULL!	#NULL!	2	2	2	360	1	2	2	#NULL!	3	0	1	2	4	3	2	6	4	4	2	4	2	0	0	0	0	0	2	0
322	108	4500	1	30	1	1	4	2	2	2	4	4500	2	24	38	1	5	2	2	2	#NULL!	2	2	2	360	2	#NULL!	2	#NULL!	3	1	1	2	4	4	4	6	5	3	3	6	2	0	0	0	0	0	2	0
327	109	3400	2	25	2	1	1	1	3	3	2	1500	1	#NULL!	39	1	3	1	2	#NULL!	#NULL!	2	2	2	540	2	#NULL!	2	#NULL!	2	0	0	2	1	3	1	6	5	5	3	2	2	1	0	1	0	0	2	0
325	109	4900	2	23	1	1	2	2	3	1	3	7000	1	#NULL!	39	1	8	1	2	2	#NULL!	2	2	2	25	1	3	2	#NULL!	2	1	1	2	3	2	1	4	3	2	3	3	2	0	0	1	0	0	2	0
333	111	3800	1	38	1	1	1	3	2	1	4	1000	4	48	41	1	4	1	2	2	#NULL!	2	2	2	480	1	3	2	#NULL!	5	0	1	1	3	2	2	3	3	3	2	2	1	0	0	0	0	0	2	0
332	111	3800	2	35	2	1	3	1	1	1	8	3500	6	36	40	1	4	1	2	2	#NULL!	2	2	1	420	1	2	2	#NULL!	4	0	1	2	4	2	2	4	4	1	3	3	2	0	0	0	0	0	1	0
331	111	5000	1	35	1	1	1	2	4	1	6	9000	4	23	43	1	6	2	2	#NULL!	1	2	2	2	35	1	3	2	#NULL!	4	1	1	1	3	3	1	3	4	4	2	2	1	0	0	1	0	0	2	0
336	112	2500	2	22	1	1	1	2	3	1	3	1500	1	#NULL!	38	2	#NULL!	#NULL!	2	#NULL!	#NULL!	2	2	2	600	2	#NULL!	2	#NULL!	2	0	#NULL!	5	2	5	2	6	5	5	4	4	2	0	0	0	0	0	2	0
335	112	3700	2	22	2	2	1	2	2	5	2	900	1	#NULL!	40	2	#NULL!	#NULL!	2	#NULL!	#NULL!	2	2	2	540	2	#NULL!	2	#NULL!	2	0	#NULL!	2	1	3	1	6	6	6	2	2	2	1	0	1	0	0	2	0
334	112	4100	1	23	2	1	1	2	2	1	3	650	1	#NULL!	39	1	3	2	2	2	#NULL!	2	2	2	600	2	#NULL!	2	#NULL!	2	1	0	2	1	4	4	6	6	5	2	2	2	1	0	0	0	0	2	0
337	113	4000	2	31	1	1	1	1	3	1	8	6000	6	24	41	2	#NULL!	#NULL!	2	#NULL!	#NULL!	2	2	2	720	2	#NULL!	2	#NULL!	4	1	#NULL!	2	2	3	1	4	2	3	3	3	2	0	0	1	0	0	2	0
342	114	3700	2	20	1	1	1	2	3	1	4	8000	2	24	39	1	7	1	2	#NULL!	#NULL!	2	2	2	600	1	3	2	#NULL!	1	0	1	1	2	3	1	4	4	2	2	2	1	0	0	1	0	0	2	0
341	114	3500	1	20	2	1	1	2	3	1	3	4500	1	#NULL!	40	1	6	2	2	#NULL!	#NULL!	2	2	2	420	1	2	2	#NULL!	1	0	1	2	2	5	1	4	5	4	3	1	2	0	0	1	0	0	2	0
340	114	4200	2	19	1	1	3	2	4	2	3	5100	1	#NULL!	39	1	5	2	1	#NULL!	#NULL!	2	2	2	60	1	3	2	#NULL!	1	1	1	5	2	5	2	6	5	5	4	4	2	0	0	0	0	0	2	0
347	116	3800	1	24	1	1	1	2	3	4	3	11000	1	#NULL!	41	1	4	1	2	#NULL!	#NULL!	2	2	2	10	2	#NULL!	2	#NULL!	2	0	1	1	2	1	1	2	2	1	1	1	1	0	1	1	0	0	1	1
351	117	3000	1	20	2	1	1	2	2	1	4	2000	2	17	40	1	2	1	2	#NULL!	#NULL!	2	2	2	540	2	#NULL!	2	#NULL!	1	0	0	1	1	2	1	5	5	4	2	1	1	1	0	1	0	0	2	0
349	117	4000	2	18	2	1	1	2	3	1	3	5800	1	#NULL!	42	1	5	1	2	#NULL!	#NULL!	2	2	2	15	2	#NULL!	2	#NULL!	1	1	1	1	2	1	3	4	4	4	1	3	1	0	1	0	0	0	2	1
354	118	3500	2	26	1	1	1	1	2	1	3	4000	1	#NULL!	40	1	3	2	2	#NULL!	#NULL!	2	2	2	420	2	#NULL!	2	#NULL!	3	0	0	1	1	1	2	4	3	1	1	1	1	1	1	0	0	0	1	1
352	118	5000	1	30	2	1	1	2	3	1	6	9600	3	17	43	1	2	2	2	2	1	2	1	2	20	1	3	2	#NULL!	3	1	0	1	1	1	1	4	3	3	1	1	1	1	1	1	0	0	2	1
358	119	2900	2	29	2	2	1	1	2	5	2	1500	1	#NULL!	36	1	1	1	2	#NULL!	#NULL!	2	2	2	540	2	#NULL!	2	#NULL!	3	0	0	2	2	2	2	4	5	2	2	2	2	0	0	0	0	0	2	0
361	120	2800	2	24	1	1	1	2	3	1	3	6000	1	#NULL!	40	1	4	1	1	2	#NULL!	2	2	2	330	2	#NULL!	2	#NULL!	2	0	1	1	1	1	2	4	3	1	1	1	1	1	1	0	0	0	1	1
[truncated: 25 more columns]
